# Supplementary material for: Genetic parallelism between European flat oyster populations at the edge of their natural range
Source: Evol Appl. 2022 Aug 6;16(2):393–407. doi: 10.1111/eva.13449 (PMC9923475; doi:10.1111/eva.13449)
Supplement: Supplementary file 5 — Table S1 Table S2 Table S3 Table S4 Table S5 [file EVA-16-393-s003.xlsx]

## Sheet: Table S1
	Country	Location	Code	Geographic coordinates	Number of samples	Sampling Year
	Norway	Oslofjorden	NO	59°27’32.42’’N 010°32’37.16’’E	45	1996
	Denmark	Esbjerg	DK	55°28’51.37’’N 008°22’46.98’’E	50	2010
	Netherlands	Lake Grevelingen	NL	51°42’23.17’’N 004°2’12.06’’E	49	2005
	France	La Rance	FR	48°32’47.40’’N 001°58’08.77’’W	50	2009
	United Kingdom	River Fal	UK	50°12’1.14’’N 005°2’14.96’’W	52	2005
	France	Lamor Baden	FL	47°34’53.07’’N 002°54’0.19’’W	50	2009
	France	Aix	FA	46°01’04.14’’N 001°09’17.93’’W	50	2009
	Portugal	Ria Formosa	PT	36°58’38.81’’N 007°52’20.12’’W	30	2000
	Spain	Murcia	SP	37°43’55.14’’N 000°47’55.54’’W	35	1999
	France	Fos sur Mer	FF	43°25’10.01’’N 004°56’25.75’’E	50	2009
	France	Corsica	FC	42°7’56.09’’N 009°32’16.38’’E	44	2008
	Italy	Venezzia	IT	45°28’9.83’’N 012°19’46.65’’E	48	2009
	Turkey	Antalaya	TR	36°46’5.02’’N 030°41’7.77’’E	29	2005
	Crimea	Donouslav	CR	45°20’23.99’’N 033°0’30.70’’E	35	1999

## Sheet: Table S2
SNP	LDG O. edulis	Name	Description	LG C. gigas	Hit-start	Hit-end	query-start	query-end	seq_length	query-cover	e-value	Grade
1		NC_047559.1	Crassostrea gigas linkage group 1, cgigas_uk_roslin_v1, whole genome shotgun sequence	LG10	49526184	49526087	13	113	102	83.47%	2.81e-21	76.4%
3		NC_047563.1	Crassostrea gigas linkage group 5, cgigas_uk_roslin_v1, whole genome shotgun sequence	LG5	14375101	14375210	7	116	110	90.91%	2.03e-10	57.3%
5	202	NC_047568.1	Crassostrea gigas linkage group 10, cgigas_uk_roslin_v1, whole genome shotgun sequence	LG10	50367064	50367183	2	121	120	99.17%	1.46e-18	63.3%
7		NC_047568.1	Crassostrea gigas linkage group 10, cgigas_uk_roslin_v1, whole genome shotgun sequence	LG10	9949349	9949467	1	119	119	98.35%	9.82e-21	64.1%
8	182	NC_047562.1	Crassostrea gigas linkage group 4, cgigas_uk_roslin_v1, whole genome shotgun sequence	LG4	29705502	29705382	1	121	121	100.00%	3.66e-26	90.9%
9		NC_047568.1	Crassostrea gigas linkage group 10, cgigas_uk_roslin_v1, whole genome shotgun sequence	LG10	17652487	17652579	26	121	96	79.34%	1.46e-18	55.8%
11	182	NC_047562.1	Crassostrea gigas linkage group 4, cgigas_uk_roslin_v1, whole genome shotgun sequence	LG4	6498063	6497943	1	121	121	100.00%	8.06e-22	87.7%
13		NC_047565.1	Crassostrea gigas linkage group 7, cgigas_uk_roslin_v1, whole genome shotgun sequence	LG7	59150225	59150341	8	121	118	94.21%	4.76e-12	59.8%
17		NC_047561.1	Crassostrea gigas linkage group 3, cgigas_uk_roslin_v1, whole genome shotgun sequence	LG3	35920482	35920585	8	111	104	85.95%	7.07e-29	86.7%
26		NC_047568.1	Crassostrea gigas linkage group 10, cgigas_uk_roslin_v1, whole genome shotgun sequence	LG10	26745742	26745623	1	120	120	99.17%	3.43e-20	63.8%
45		NC_047564.1	Crassostrea gigas linkage group 6, cgigas_uk_roslin_v1, whole genome shotgun sequence	LG6	39633728	39633624	1	105	105	86.78%	2.03e-10	55.5%
52		NC_047563.1	Crassostrea gigas linkage group 5, cgigas_uk_roslin_v1, whole genome shotgun sequence	LG5	4167147	4167262	5	120	116	95.87%	5.80e-30	90.6%
54	182	NC_047562.1	Crassostrea gigas linkage group 4, cgigas_uk_roslin_v1, whole genome shotgun sequence	LG4	26503705	26503824	1	120	120	99.17%	7.54e-35	93.3%
57	182	NC_047562.1	Crassostrea gigas linkage group 4, cgigas_uk_roslin_v1, whole genome shotgun sequence	LG4	11621330	11621424	10	104	95	78.51%	7.55e-16	54.3%
61		NC_047564.1	Crassostrea gigas linkage group 6, cgigas_uk_roslin_v1, whole genome shotgun sequence	LG6	16535094	16534985	11	120	110	90.91%	4.76e-31	89.1%
65	202	NC_047568.1	Crassostrea gigas linkage group 10, cgigas_uk_roslin_v1, whole genome shotgun sequence	LG10	44946804	44946684	1	121	121	100.00%	5.09e-18	63.4%
68	182	NW_022994977.1	Crassostrea gigas unplaced genomic scaffold, cgigas_uk_roslin_v1, whole genome shotgun sequence	un	41717	41815	23	121	99	81.82%	3.21e-14	54.8%
72		NW_022994952.1	Crassostrea gigas unplaced genomic scaffold, cgigas_uk_roslin_v1, whole genome shotgun sequence	un	30901	30807	27	121	95	78.51%	6.62e-23	81.7%
75		NC_047565.1	Crassostrea gigas linkage group 7, cgigas_uk_roslin_v1, whole genome shotgun sequence	LG7	2240984	2241090	14	120	107	88.43%	1.66e-11	56.6%
83	115	NC_047568.1	Crassostrea gigas linkage group 10, cgigas_uk_roslin_v1, whole genome shotgun sequence	LG10	52492998	52492891	1	114	114	94.21%	2.81e-21	80.4%
91		NC_047564.1	Crassostrea gigas linkage group 6, cgigas_uk_roslin_v1, whole genome shotgun sequence	LG6	30004484	30004590	15	121	107	88.43%	8.61e-09	55.7%
92		NC_047559.1	Crassostrea gigas linkage group 1, cgigas_uk_roslin_v1, whole genome shotgun sequence	LG10	21998699	21998815	5	121	117	96.69%	2.81e-21	81.1%
101		NC_047564.1	Crassostrea gigas linkage group 6, cgigas_uk_roslin_v1, whole genome shotgun sequence	LG6	44139128	44139226	23	121	99	81.82%	1.36e-31	86.4%
103		NC_047568.1	Crassostrea gigas linkage group 10, cgigas_uk_roslin_v1, whole genome shotgun sequence	LG10	39928837	39928952	3	121	119	98.35%	4.18e-19	63.2%
104		NC_047564.1	Crassostrea gigas linkage group 6, cgigas_uk_roslin_v1, whole genome shotgun sequence	LG6	55247104	55247194	31	121	91	75.21%	8.06e-22	78.4%
109		NC_047566.1	Crassostrea gigas linkage group 8, cgigas_uk_roslin_v1, whole genome shotgun sequence	LG8	35581081	35581201	1	121	121	100.00%	2.63e-34	93.4%
114	202	NC_047568.1	Crassostrea gigas linkage group 10, cgigas_uk_roslin_v1, whole genome shotgun sequence	LG10	39686529	39686412	1	121	121	100.00%	6.62e-23	90.3%
116	202	NC_047568.1	Crassostrea gigas linkage group 10, cgigas_uk_roslin_v1, whole genome shotgun sequence	LG10	34468936	34468822	1	115	115	95.04%	3.91e-32	91.0%
122		NC_047563.1	Crassostrea gigas linkage group 5, cgigas_uk_roslin_v1, whole genome shotgun sequence	LG5	49159419	49159331	5	93	89	73.55%	9.82e-21	54.9%
124		NC_047568.1	Crassostrea gigas linkage group 10, cgigas_uk_roslin_v1, whole genome shotgun sequence	LG10	34558411	34558291	1	121	121	100.00%	7.07e-29	91.7%
130		NC_047561.1	Crassostrea gigas linkage group 3, cgigas_uk_roslin_v1, whole genome shotgun sequence	LG3	13527178	13527058	1	121	121	100.00%	8.06e-22	87.7%
141		NC_047563.1	Crassostrea gigas linkage group 5, cgigas_uk_roslin_v1, whole genome shotgun sequence	LG5	23805410	23805521	1	112	112	92.56%	1.46e-37	91.8%
142		NC_047568.1	Crassostrea gigas linkage group 10, cgigas_uk_roslin_v1, whole genome shotgun sequence	LG10	5296399	5296294	16	121	106	87.60%	3.01e-08	55.1%
145	182	NC_047562.1	Crassostrea gigas linkage group 4, cgigas_uk_roslin_v1, whole genome shotgun sequence	LG4	13805755	13805874	1	120	120	99.17%	1.78e-17	62.9%
149		NC_047565.1	Crassostrea gigas linkage group 7, cgigas_uk_roslin_v1, whole genome shotgun sequence	LG7	42431055	42430936	1	120	120	99.17%	3.91e-32	92.5%
150		NC_047564.1	Crassostrea gigas linkage group 6, cgigas_uk_roslin_v1, whole genome shotgun sequence	LG6	40820817	40820935	1	119	124	98.35%	1.90e-23	90.3%
154		NC_047565.1	Crassostrea gigas linkage group 7, cgigas_uk_roslin_v1, whole genome shotgun sequence	LG7	36196803	36196702	20	121	102	84.30%	3.91e-32	87.2%
157	202	NC_047568.1	Crassostrea gigas linkage group 10, cgigas_uk_roslin_v1, whole genome shotgun sequence	LG10	40858230	40858115	6	121	116	95.87%	1.56e-24	88.9%
160		NC_047564.1	Crassostrea gigas linkage group 6, cgigas_uk_roslin_v1, whole genome shotgun sequence	LG6	1073733	1073807	1	89	89	73.55%	7.07e-10	50.0%
163		NC_047568.1	Crassostrea gigas linkage group 10, cgigas_uk_roslin_v1, whole genome shotgun sequence	LG10	54247363	54247244	2	121	120	99.17%	1.46e-18	63.3%
176		NC_047567.1	Crassostrea gigas linkage group 9, cgigas_uk_roslin_v1, whole genome shotgun sequence	LG9	17898929	17899049	1	121	121	100.00%	9.81e-40	95.0%
179		NC_047568.1	Crassostrea gigas linkage group 10, cgigas_uk_roslin_v1, whole genome shotgun sequence	LG10	24008329	24008211	2	120	119	98.35%	1.66e-30	91.6%
182	182	NC_047562.1	Crassostrea gigas linkage group 4, cgigas_uk_roslin_v1, whole genome shotgun sequence	LG4	30359176	30359274	22	120	99	81.82%	4.46e-25	83.8%
183		NC_047559.1	Crassostrea gigas linkage group 1, cgigas_uk_roslin_v1, whole genome shotgun sequence	LG10	42965650	42965749	22	121	100	82.64%	7.55e-16	55.8%
188		NW_022994836.1	Crassostrea gigas unplaced genomic scaffold, cgigas_uk_roslin_v1, whole genome shotgun sequence	un	67464	67574	10	120	111	91.74%	1.12e-32	90.0%
191		NC_047559.1	Crassostrea gigas linkage group 1, cgigas_uk_roslin_v1, whole genome shotgun sequence	LG10	15014234	15014115	1	120	120	99.17%	1.46e-18	63.3%
192	192	NC_047559.1	Crassostrea gigas linkage group 1, cgigas_uk_roslin_v1, whole genome shotgun sequence	LG10	40795291	40795180	2	113	112	92.56%	4.46e-25	87.8%
198		NC_047567.1	Crassostrea gigas linkage group 9, cgigas_uk_roslin_v1, whole genome shotgun sequence	LG9	17737367	17737247	1	121	121	100.00%	7.07e-29	91.7%
199		NC_047561.1	Crassostrea gigas linkage group 3, cgigas_uk_roslin_v1, whole genome shotgun sequence	LG3	13289744	13289641	11	114	104	89.66%	5.86e-17	59.3%
203		NC_047565.1	Crassostrea gigas linkage group 7, cgigas_uk_roslin_v1, whole genome shotgun sequence	LG7	31834775	31834894	1	120	120	99.17%	3.91e-32	92.5%

## Sheet: Table S3
	Population	Hnb	Hobs
	NO	0.354	0.3472
	DK	0.3725	0.3562
	NL	0.38	0.368
	FR	0.3777	0.3719
	UK	0.3776	0.3709
	FL	0.3748	0.361
	FA	0.3798	0.3713
	PT	0.3831	0.3707
	SP	0.376	0.363
	FF	0.3745	0.3667
	FC	0.3633	0.3594
	IT	0.3926	0.3834
	TR	0.315	0.3083
	CR	0.3106	0.3178

## Sheet: Table S4
	Source of variation	Degree of freedom	Variance (%)	P-value
	Between clusters	3	8.7	0.01
	Between populations within clusters	9	1.8	0.01
	Between samples within populations	556	0	0.53
	Within samples	569	89.5	0.01

## Sheet: Table S5
SNP	Scaffold Name	LG C. gigas	Start	End	gene	position	Description
1	NC_047559.1	LG10	49526184	49526087	LOC117684152	in transcript	non coding RNA
3	NC_047563.1	LG5	14375101	14375210	LOC117690682	intron	uncharacterized LOC117690682
5	NC_047568.1	LG10	50367064	50367183	LOC105323237	exon	ankyrin repeat domain-containing protein 17
7	NC_047568.1	LG10	9949349	9949467	LOC105325116	exon	grainyhead
8	NC_047562.1	LG4	29705502	29705382	LOC105325619	exon	serine/arginine repetitive matrix protein 2
9	NC_047568.1	LG10	17652487	17652579	LOC105347153	exon	IQ domain-containing protein E
11	NC_047562.1	LG4	6498063	6497943	LOC105342939	exon	GRIP and coiled-coil domain-containing protein 2
13	NC_047565.1	LG7	59150225	59150341	LOC105327341	exon	uncharacterized LOC105327341
17	NC_047561.1	LG3	35920482	35920585	LOC105320463	exon	tyrosine-protein kinase CSK
26	NC_047568.1	LG10	26745742	26745623	LOC105328867	exon	something about silencing protein 10
45	NC_047564.1	LG6	39633728	39633624	LOC105340606	exon	importin subunit alpha-9
52	NC_047563.1	LG5	4167147	4167262	LOC105347753	exon	afadin
54	NC_047562.1	LG4	26503705	26503824	LOC105322996	exon	AMME syndrome candidate gene 1 protein homolog
57	NC_047562.1	LG4	11621330	11621424	LOC105348285	exon	ubiquitin-like domain-containing CTD phosphatase 1
61	NC_047564.1	LG6	16535094	16534985	LOC105331358	exon	tetratricopeptide repeat protein 17
65	NC_047568.1	LG10	44946804	44946684	LOC105348490	exon	heparan sulfate glucosamine 3-O-sulfotransferase 5
68	NW_022994977.1	un	41717	41815	LOC105341865	exon	ATP-dependent RNA helicase DDX3Y
72	NW_022994952.1	un	30901	30807	LOC105331026	exon	titin
75	NC_047565.1	LG7	2240984	2241090	LOC105334927	exon	adenylate kinase isoenzyme 5
83	NC_047568.1	LG10	52492998	52492891	LOC105320036	exon	forkhead box protein K2
91	NC_047564.1	LG6	30004484	30004590	LOC105321837	exon	myotubularin-related protein 3
92	NC_047559.1	LG10	21998699	21998815	LOC117684464	exon	60 kDa SS-A/Ro ribonucleoprotein-like
101	NC_047564.1	LG6	44139128	44139226	LOC105318798	exon	elongin-B
103	NC_047568.1	LG10	39928837	39928952	LOC105325437	exon	nucleoprotein TPR
104	NC_047564.1	LG6	55247104	55247194	Pepck	exon	Pepck
109	NC_047566.1	LG8	35581081	35581201	LOC105340283	exon	IQ and ubiquitin-like domain-containing protein
114	NC_047568.1	LG10	39686529	39686412	LOC105331287	exon	MRG/MORF4L-binding protein
116	NC_047568.1	LG10	34468936	34468822	LOC105338803	exon	putative RNA-binding protein Luc7-like 1
122	NC_047563.1	LG5	49159419	49159331	LOC117691431	exon	tyrosine--tRNA ligase, cytoplasmic-like
124	NC_047568.1	LG10	34558411	34558291	LOC105338825	exon	probable ATP-dependent RNA helicase DDX47
130	NC_047561.1	LG3	13527178	13527058	LOC105348543	exon	perilipin-2
141	NC_047563.1	LG5	23805410	23805521	LOC105347668	exon	trithorax group protein osa
142	NC_047568.1	LG10	5296399	5296294	LOC105332665	exon	cytochrome b-c1 complex subunit 2, mitochondrial
145	NC_047562.1	LG4	13805755	13805874	LOC105336063	exon	ubiquitin domain-containing protein 2
149	NC_047565.1	LG7	42431055	42430936	LOC105335844	exon	protein turtle homolog B
150	NC_047564.1	LG6	40820817	40820935	LOC105345876	exon	eukaryotic translation initiation factor 4 gamma 1
154	NC_047565.1	LG7	36196803	36196702	LOC105334864	exon	eukaryotic translation initiation factor 3 subunit G-like
157	NC_047568.1	LG10	40858230	40858115	LOC105327880	exon	eukaryotic translation initiation factor 4E
160	NC_047564.1	LG6	1073733	1073807	LOC105328586	in transcript	trichohyalin-like
163	NC_047568.1	LG10	54247363	54247244	LOC105336468	exon	cyclic AMP-dependent transcription factor ATF-4
176	NC_047567.1	LG9	17898929	17899049	LOC105319097	exon	ATP synthase subunit beta, mitochondrial
179	NC_047568.1	LG10	24008329	24008211	LOC117684825	intron	enolase-phosphatase E1-like
182	NC_047562.1	LG4	30359176	30359274	LOC105348327	exon	uncharacterized LOC105348327
183	NC_047559.1	LG1	42965650	42965749	LOC105331206	exon	UDP-N-acetylhexosamine pyrophosphorylase
188	NW_022994836.1	un	67464	67574	LOC105338672	exon	electroneutral sodium bicarbonate exchanger 1
191	NC_047559.1	LG1	15014234	15014115	LOC105344954	exon	myosin-IIIa
192	NC_047559.1	LG1	40795291	40795180	LOC105333628	exon	calumenin
198	NC_047567.1	LG9	17737367	17737247	LOC105324606	exon	E3 ubiquitin-protein ligase HECW2
199	NC_047561.1	LG3	13289744	13289641	LOC105323992	downstream	phytanoyl-CoA dioxygenase domain-containing protein 1
203	NC_047565.1	LG7	31834775	31834894	LOC105319253	exon	E3 ubiquitin-protein ligase HERC2
